# Supplementary material for: Translation and Validation of the Greek Food Allergy Quality of Life Questionnaire—Parental Form
Source: Pediatr Rep. 2024 Nov 23;16(4):1054–63. doi: 10.3390/pediatric16040090 (PMC11587411; doi:10.3390/pediatric16040090)
Supplement: Supplementary file 1 [file pediatrrep-16-00090-s001.zip]

Archive with 1 entries (1 files):
- FAQLQ_PF_GR_EN_TRANSLATION.docx
